# Supplementary material for: Silica Nanoparticles Inhibit Responses to ATP in Human Airway Epithelial 16HBE Cells
Source: Int J Mol Sci. 2021 Sep 21;22(18):10173. doi: 10.3390/ijms221810173 (PMC8467126; doi:10.3390/ijms221810173)
Supplement: Supplementary file 1 [file ijms-22-10173-s001.zip]

Archive with 1 entries (1 files):
- ijms-1383369-supplementary.pdf
